# Supplementary material for: Circulating Immune and Endocrine Markers in Currently Drinking and Abstinent Individuals With Alcohol Use Disorder and Controls
Source: Addict Biol. 2025 May 2;30(5):e70039. doi: 10.1111/adb.70039 (PMC12046569; doi:10.1111/adb.70039)
Supplement: Supplementary file 2 — Data S1. Raw data values. [file ADB-30-e70039-s001.xlsx]

## Sheet: Figure 1
Raw Data Values
	Immune	Figure 1									Endocrine	Figure 2
Participant ID	IL-8	IL-18	CCL2	IL-6	IL-1ra	IL-10	TNF-α	PC1 - Pro-inflammatory	PC1 - Anti-inflammatory		BDNF	GLP-1	GIP	Ghrelin	Insulin	GH	Leptin
HC-301	3.49	331	158	2.7	180	2.18	8.66	0.468193	0.531185		34785	17.6572	76.6645	259	316	52.8	5392
HC-302	5.26	87.9	183	1.96	120	1.77	3.9	-0.715966	-0.411421		44922		151.836	190	102	43.1	10619
HC-303	2.51	233	91.9	1.34	86	1.42	4.46	-1.959	-1.0388		38269	5.28486	183.891	850	28.7	1942	9512
HC-304	3.89	338	111	5.25	160	1.45	5.45	-0.0415469	-0.253137		29824	13.271	181.914	397	43.6	90.2	6166
HC-305	3.31	168	162	1.71	290	1.41	5.21	-0.897223	1.05362		32499	23.5532	195.08	550	56	52.4	37077
HC-306		104	190	2.32	113	1.59	5.22		-0.626112		35167	16.3752	67.1901	956	39.9	53.2	11769
HC-307	3	126	142	1.65	88.8	1.23	5.03	-1.30839	-1.16051		29303	3.44256	63.5341	286	25.1	73	3468
HC-308	4.22	259	126	4.61	301	1.46	3.84	-0.514529	1.2065		39318	18.3191	185.498		67.1	34.5	17671
HC-310	6.24	267	174	3.87	192	1.16	5.45	0.563552	-0.153448		39006		164.231	200	234	120	45223
HC-311	4.01	138	67.6	1.1	76.7	0.19	3.68	-2.38782	-2.10912		41507	17.5748	127.663	648	45.2		8541
HC-312	3.88	315	168	3.75	175	1.4	5.59	0.174834	-0.138316		46549	23.5703	176.425	690	69	202	89119
HC-313	3.12	191	144	1.65	127	1.2	5.75	-0.974273	-0.790982		23515	12.0584	120.463	585	29	360	13304
CD-201	6.7	257	187	2.35	189	2.19	5.89	0.468694	0.631771		33236	16.7527	108.976	575	53.8	156	5771
CD-202	4.56	251	195	2.51	249	1.82	8.04	0.716102	0.956355		33992	21.0359	98.278	440	38.7	89.5	6565
CD-204	5.53	312	107	1.44	161	1.38	7.81	-0.302702	-0.298304		20229		227.156	1261	19.5	206	1047
CD-205	3.19	201	115	1.41	123	2.04	4.71	-1.56904	-0.166603		34689	15.8895	143.891	955	34.7	78.3	7896
CD-206	3.42	244	139	2.03	234	2.44	5.31	-0.879284	1.29317		34865	19.3561	140.063	280	65.3	38.4	24843
CD-207	3.64	265	197	1.74	141	1.32	3.42	-0.68409	-0.551761		40975	12.9844	159.295	1638	30.4	433	5624
CD-208	5.01	215	120	2.21	160	1.66	5.86	-0.686851	-0.0867459		41237	42.4358	176.272	1393	95.2	208	5811
CD-209	6.42	198	155	1.2	95.3	1.51	7.4	0.00642904	-0.871735		36440	4.87912	154.085	656	16.3	82.5	877
CD-210	2.67	137	172	1.31	116		4.15	-1.31251			42056	23.147	251.408	116	230	272	16752
AB-101	4	317	121	1.43	132	1.27	5.52	-0.947539	-0.68404		32580		171.046	168	33	244	2390
AB-102	8.93	169	178	4.68	260	4.05	9.57	2.07559	2.83652		25479	17.4905	233.321		35.5	224	7402
AB-103	5.92	431	132	2.18	143	0.19	4.66	-0.278187	-1.42651		29449	28.0027	81.7666	771	43.8	1006	15285
AB-104	4.83	610	164	2.16	151	1.58	6.58	0.663565	-0.242795		22097	28.4042	140.651	416	81.2	72.8	14241
AB-105	14.5	241	215	5.4	186	1.23	9.03	3.65908	-0.15976		29124	10.8331	148.357	261	59.5	273	4618
AB-106	10.7	389	297	2.97	309	4.79	15	4.92697	3.92734		16690	28.5541	276.494	323	122	106	3350
AB-107	3.2	336	133	3.01	279	1.76	6.94	-0.168933	1.21769		35996	26.6981	155.187	617	43.5	98.9	46922
AB-108	4.79	289	220	2.44	160	1.38	5.74	0.544797	-0.3086		37081	19.7631		310	120	32	6035
AB-110	14.2	153	230	0.989	124	1.21	7.44	2.06426	-0.813946		3033		21.5163		145	48.9	10250
AB-112	4.93	191	187	1.44	66.2	1.27	3.77	-0.70419	-1.3615		30417	16.6299		467	36.4	96.9	800
Legend
HC	Healthy Control
CD	AUD - Currently Drinking
AB	AUD - Abstinent
IL	Interleukin
CCL2	Chemokine Ligand 2
IL-1ra	Interleukin 1 Receptor Antagonist
TNF-α	Tumor Necrosis Factor α
BDNF	Brain-derived Neurotrophic Factor
GLP-1	Glucogon-like Peptide 1
GIP	Gastric Inhibitory Peptide
GH	Growth Hormone
