# Supplementary material for: Circulating Immune and Endocrine Markers in Currently Drinking and Abstinent Individuals With Alcohol Use Disorder and Controls
Source: Addict Biol. 2025 May 2;30(5):e70039. doi: 10.1111/adb.70039 (PMC12046569; doi:10.1111/adb.70039)
Supplement: Supplementary file 3 — Data S2. Medical conditions. [file ADB-30-e70039-s003.xlsx]

## Sheet: Sheet1
	Paticipant ID	Group	Identifier - Medical Condition
	M_AB_101	AB	Depression
	M_AB_101	AB	PTSD
	M_AB_101	AB	Osteoarthritis
	M_AB_102	AB	Anemia
	M_AB_102	AB	Peripheral neuropathy
	M_AB_102	AB	COPD
	M_AB_102	AB	Osteoarthritis
	M_AB_102	AB	Tobacco use disorder
	M_AB_102	AB	Overweight/Obesity
	M_AB_103	AB	Depression
	M_AB_103	AB	PTSD
	M_AB_104	AB	Anxiety
	M_AB_104	AB	Viral meningitis
	M_AB_104	AB	Hiatus ernia
	M_AB_104	AB	Osteoarthritis
	M_AB_104	AB	Overweight/Obesity
	M_AB_105	AB	Osteoarthritis
	M_AB_105	AB	Hypertension
	M_AB_105	AB	Insomnia
	M_AB_105	AB	Overweight/Obesity
	M_AB_106	AB	Upper respiratory infection
	M_AB_107	AB	Depression
	M_AB_107	AB	Anxiety
	M_AB_107	AB	Hypertension
	M_AB_107	AB	GERD
	M_AB_107	AB	Vitiligo
	M_AB_107	AB	Overweight/Obesity
	M_AB_108	AB	Tobacco use disorder
	M_AB_108	AB	Hypertension
	M_AB_108	AB	Essential tremor
	M_AB_108	AB	Insomnia
	M_AB_110	AB	Hypertension
	M_AB_110	AB	Osteoarthritis
	M_AB_110	AB	Overweight/Obesity
	M_AB_112	AB	Depression
	M_AB_112	AB	Anxiety
	M_AB_112	AB	Insomnia
	M_AB_112	AB	Tobacco use disorder
	M_AB_112	AB	Anemia
	M_AB_112	AB	Gout
	M_CD_201	CD	Overweight/Obesity
	M_CD_202	CD	Overweight/Obesity
	M_CD_204	CD	Overweight/Obesity
	M_CD_205	CD	Overweight/Obesity
	M_CD_206	CD	Anal fissure
	M_CD_206	CD	Insomnia
	M_CD_206	CD	COPD
	M_CD_206	CD	Overweight/Obesity
	M_CD_207	CD	Carpal tunnel syndrome
	M_CD_207	CD	Overweight/Obesity
	M_CD_208	CD	Hypertension
	M_CD_208	CD	Allergy (Respiratory)
	M_HC_303	HC	Overweight/Obesity
	M_HC_303	HC	Allergy (Respiratory)
	M_HC_304	HC	Overweight/Obesity
	M_HC_305	HC	Overweight/Obesity
	M_HC_306	HC	Hypertension
	M_HC_306	HC	Overweight/Obesity
	M_HC_307	HC	Overweight/Obesity
	M_HC_308	HC	Hypothyroidism
	M_HC_308	HC	Osteoarthritis
	M_HC_308	HC	Insomnia
	M_HC_308	HC	Overweight/Obesity
	M_HC_310	HC	Hepatic steatosis
	M_HC_310	HC	Overweight/Obesity
	M_HC_310	HC	Osteoarthritis
	M_HC_312	HC	Insomnia
	M_HC_312	HC	Overweight/Obesity
	M_HC_313	HC	Allergy (Respiratory)
	M_HC_313	HC	Osteoarthritis
	M_HC_313	HC	Overweight/Obesity
	Legend
	HC	Healthy Control
	CD	AUD - Currently Drinking
	AB	AUD - Abstinent
